# Supplementary material for: Assessment of Multiple Ecosystem Services and Ecological Security Pattern in Shanxi Province, China
Source: Int J Environ Res Public Health. 2023 Mar 9;20(6):4819. doi: 10.3390/ijerph20064819 (PMC10049408; doi:10.3390/ijerph20064819)
Supplement: Supplementary file 1 [file ijerph-20-04819-s001.zip]

Archive with 1 entries (1 files):
- ijerph-2231117-supplementary.pdf
